# Supplementary material for: Effect of Prenatal Vitamin D and Selenium Supplementation on Minipuberty in Male Offspring of Women with Autoimmune Thyroiditis
Source: Nutrients. 2026 Jun 19;18(12):1993. doi: 10.3390/nu18121993 (PMC13306070; doi:10.3390/nu18121993)
Supplement: Supplementary file 1 [file nutrients-18-01993-s001.zip]

Archive with 1 entries (1 files):
- nutrients-4351351-supplementary.pdf
